# Supplementary material for: The Identification of Broomcorn Millet bZIP Transcription Factors, Which Regulate Growth and Development to Enhance Stress Tolerance and Seed Germination
Source: Int J Mol Sci. 2022 Jun 9;23(12):6448. doi: 10.3390/ijms23126448 (PMC9224411; doi:10.3390/ijms23126448)
Supplement: Supplementary file 1 [file ijms-23-06448-s001.zip]

Archive with 1 entries (1 files):
- ijms-1760977-supplementary.pdf
